# Supplementary material for: Comparing the Therapeutic Efficacies of Lung Cancer: Network Meta-Analysis Approaches
Source: Int J Environ Res Public Health. 2022 Nov 2;19(21):14324. doi: 10.3390/ijerph192114324 (PMC9657796; doi:10.3390/ijerph192114324)
Supplement: Supplementary file 1 [file ijerph-19-14324-s001.zip]

Archive with 1 entries (1 files):
- ijerph-1959202-supplementary.pdf
